# Supplementary material for: Systematic Literature Review of Health Impact Assessments in Low and Middle-Income Countries
Source: Int J Environ Res Public Health. 2019 Jun 6;16(11):2018. doi: 10.3390/ijerph16112018 (PMC6603924; doi:10.3390/ijerph16112018)
Supplement: Supplementary file 1 [file ijerph-16-02018-s001.zip]

Archive with 4 entries (3 files):
- ijerph-516995-Final_Supplementary/
- ijerph-516995-Final_Supplementary/Supp1_FullProtocol_2805.docx
- ijerph-516995-Final_Supplementary/Supp2_Extractiontool_2805xlsx.xlsx
- ijerph-516995-Final_Supplementary/Supp3_SummaryStudies_2805.xlsx
