# Supplementary material for: Systematic Literature Review of Health Impact Assessments in Low and Middle-Income Countries
Source: Int J Environ Res Public Health. 2019 Jun 6;16(11):2018. doi: 10.3390/ijerph16112018 (PMC6603924; doi:10.3390/ijerph16112018)
Supplement: Supplementary file 1 [file ijerph-16-02018-s001.zip › ijerph-516995-Final_Supplementary/Supp2_Extractiontool_2805xlsx.xlsx]

## Sheet: General Characteristics
General Characteristics									Process Evaluation Criteria
Author	Title	Year of publication	Country	Level at which conducted	Type of object appraised	Data type used	Self-identification as HIA	Topic of HIA	Accessed baseline local data		Reported resources used			Based on participatory approaches		Considered multiple outcomes		provided recommendations		fostered cross national collaboration
				Global Regional National Sub-national Project	Policy Programs Projects	Quantitative Qualitative Mixed methods	HIA definion provided HIA stages described		use of existing database	primary data collection	human	time	money	stage of particiaption	participant profile	multiple outcomes	coverage per outcome	format	timing	shared authorship	local affiliation of first author
General characteristics: The descriptives of the following characteristics (Level at which conducted) (Type of object appraised) and (data type used) were extracted from (Krieger 2003)
The process evaluation criteria were defined so as to respond to the five process evaluation questions adapted (Quigley & Taylor, 2004)
SDH : Outcomes that are focused on Social Determinants of Health (Dahlgren and Whitehead 1991)
