# Supplementary material for: Systematic Literature Review of Health Impact Assessments in Low and Middle-Income Countries
Source: Int J Environ Res Public Health. 2019 Jun 6;16(11):2018. doi: 10.3390/ijerph16112018 (PMC6603924; doi:10.3390/ijerph16112018)
Supplement: Supplementary file 1 [file ijerph-16-02018-s001.zip › ijerph-516995-Final_Supplementary/Supp3_SummaryStudies_2805.xlsx]

## Sheet: All
Author (year)	Title	Country	Topic Addressed
Abe et al. (2016)	Health Impact Assessment of Air Pollution in São Paulo, Brazil	Brazil, Sao Paolo	Exposure to air pollution
Bardach et al. (2016)	Burden of disease of tobacco smoking and impact of increased prices of cigarettes in Peru	Peru	Cigarette smoking
Bell et al. (2006)	The avoidable health effects of air pollution in three Latin American cities: Santiago, Sao Paulo, and Mexico City.	Chile, Brazil, Mexico	Exposure to air pollution
Benaissa et al. (2016)	Short-Term Health Impact Assessment of Urban PM10 in Bejaia City (Algeria)	Algeria, Bejaia City	Exposure to air pollution
Buke and Köne (2011)	Estimation of the health benefits of controlling air pollution from the Yatağan coal-fired power plant	Turkey	Exposure to air pollution: due to energy use
Charemtanyarak et al. (2013)	Health impact assessment of excreta management at Udonthani Municipality, Thailand	Thailand	Excreta management
Chen et al. (2007)	Low-carbon energy policy and ambient air pollution in Shanghai, China: A health-based economic assessment	China, Shanghai	Exposure to air pollution
Chen et al. (2009)	Impact of ambient air pollution on public health under various traffic policies in Shanghai, China	China, Shanghai	Exposure to air pollution: due to transport
Erkoyun et al. (2016)	Predicting the health impact of lowering salt consumption in Turkey using the DYNAMO health impact assessment tool	Turkey	Salt consumption
Garcia Melian et al. (2016)	Evaluación del impacto en salud de proyectos de inversión. Experiencia cubana.	Cuba	Investment (finance)
Gharehchahi et al. (2013)	Health impact assessment of air pollution in Shiraz, Iran: a two-part study	Iran, Shiraz	Exposure to air pollution
Gulis and Mochungong (2013)	Health impact assessment and evaluation of a clinical waste management policy for Cameroon	Cameroon	Clinical waste management
Guttikunda and Khaliquzzaman (2014)	Health benefits of adair pollutionting cleaner brick manufacturing technologies in Dhaka, Bangladesh	Bangladesh, Dhaka	Construction
Hayajneh et al. (2018)	Public health impact and cost effectiveness of routine childhood vaccination for hepatitis a in Jordan: a dynamic model air pollutionproach	Jordan	Vaccination
He and QIU (2016)	Transport demand, harmful emissions, environment and health co-benefits in China	China	Exposure to air pollution: due to transport
Hengprair pollutionrom et al. (2012)	Testing a HIA tool by assessing community opinion about a public park	Thailand, Bangkok	Public and Green space
Hill et al. (2017)	Health assessment of future PM2.5 exposures from indoor, outdoor, and secondhand tobacco smoke concentrations under alternative policy pathways in Ulaanbaatar, Mongolia	Mongolia, Ulanbataar	Exposure to air pollution
Hirschberg et al. ( 2004)	Health and environmental impacts of China’s current and future electricity supply, with associated external costs	China	Exposure to air pollution: due to outdoor air pollution
Jahn et al. ( 2011)	Particulate matter pollution in the megacities of the Pearl River Delta, China – A systematic literature review and health risk assessment	China, Guanzhou	Exposure to air pollution
Jobin and William (2003)	Health and equity impacts of a large oil project in Africa	Chad-Cameroon	Development project: Oil
Kahn et al. (2012)	Integrated HIV Testing, Malaria, and Diarrhea Prevention Campaign in Kenya: Modeled Health Impact and Cost- Effectiveness	Kenya, Western province	Infectious disease: Malaria
Konradsen et al. (1997)	The use of health impact assessments in water resources development: a case study from Zimbabwe	Zimbabwe	Development project: irrigation/dam
Kósa et al. (2007)	Rair pollutionid health impact air pollutionpraisal of eviction versus a housing project in a colony-dwelling Roma community	Hungary	Housing
Lacey et al. (2017)	Transient climate and ambient health impacts due to national solid fuel cookstove emissions	101 countries	Exposure to air pollution: due to cook stove emissions
Laid et al. (2006)	Health effects of PM10 air pollution in a low-income country: the case of Algiers	Algeria, Algiers	Exposure to air pollution
Li et al. (2011)	Assessing the co-benefits of greenhouse gas reduction: Health benefits of particulate matter related inspection and maintenance programs in Bangkok, Thailand	Thailand, Bangkok	Exposure to air pollution
Liu et al. (2012)	Projected health impact and cost-effectiveness of rotavirus vaccination among children< 5 years of age in China	China	Vaccination
Mahendra and Rajagopalan (2015)	Evaluating Health Impacts from a Bus Rair pollutionid Transit System Implementation in India: Case Study of Indore, Madhya Pradesh	India, Indore City	Urban and Transport Planning
Marseille et al. (2013)	The cost-effectiveness of gestational diabetes screening including prevention of type 2 diabetes: air pollutionplication of a new model in India and Israel	India-Israel	Gestational diabetes mellitus
Marzouni et al. (2017)	Health benefits of PM10 reduction in Iran	Iran, Ahvaz, Isfahan, Shiraz, Tehran	Exposure to air pollution
Mestl et al. (2007)	Health benefits from reducing indoor air pollution from household solid fuel use in China — Three abatement scenarios	China	Exposure to air pollution: Indoor air pollution (gas, coal, biomass):
Molnar et al. (2012)	Health impact assessment of Roma housing policies in Central and Eastern Europe: A comparative analysis	Lituania, Slovakia, Hungary, Bulgaria	Housing
Ongel and Sezgin (2016)	Assessing the effects of noise abatement measures on health risks: A case study in Istanbul	Turkey, Istanbul	Urban and Transport Planning
Ren et al. (2016)	Inter-city passenger transport in larger urban agglomeration area: emissions and health impacts	China, Shenyang	Urban and Transport Planning
Renshaw et al. (1998)	A rair pollutionid health impact assessment of the Turkwel Gorge hydroelectric dam and proposed irrigation project	Kenya, Northwest	Development project: Dam Hydroelectric
Riojas-Rodriguez et al. (2014)	Health impact assessment of decreases in PM10 and ozone concentrations in the Mexico City Metropolitan Area. A basis for a new air quality management program	Mexico, Mexico city	Exposure to air pollution
Sa et al. (2017)	Health impact modelling of different travel patterns on physical activity, air pollution and road injuries for São Paulo, Brazil	Brazil, Sao Paolo	Urban and Transport Planning
Sabel et al. (2016)	Public health impacts of city policies to reduce climate change: findings from the URGENCHE EU-China project	China (+European countries)	Urban and Transport Planning
Scovronick et al. (2016)	Air Quality and Health Impacts of Future Ethanol Production and Use in São Paulo State, Brazil	Brazil, Sao Paolo	Exposure to air pollution: due to ethanol use
Semugoma et al. (2012)	Assessing the effects of anti-homosexuality legislation in Uganda on HIV prevention, treatment, and care services	Uganda	Homosexuality
Sharma and Patil (2016)	Emission Scenarios and Health Impacts of Air Pollutants in Goa	India, Goa	Exposure to air pollution: due to fuel use and mining industry
Sheffield et al. (2014)	Health Impact Assessments for Environmental Restoration: The Case of Caño Martín Peña	Puerto Rico, San Juan,	Development project: Water & sewage infrastructure
Srivastava et al. (2010)	Health impact assessment of development project: IOmpact of sardar sarovar narmada project on mosquito-borne diseases	India, Gujarat	Development project: Mosquito-borne program
Sun et al. (2018)	Health-related benefits of air quality improvement from coal control in China: Evidence from the Jing-Jin-Ji region	China, Jing-Jin-Ji	Exposure to air pollution: due to coal energy
Szklo et al. (2017)	Update and extension of the brazil simsmoke model to estimate the health impact of cigarette smoking by pregnant women in brazil	Brazil	Cigarette Smoking
Tashayo et al. (2017)	A Hybrid Fuzzy Inference System Based on Dispersion Model for Quantitative Environmental Health Impact Assessment of Urban Transportation Planning	Iran, Isfahan	Urban and Transport Planning
Thanh and Lefevre (2001)	Assessing health benefits of controlling air pollution from power generation: the case of a lignite-fired power plant in Thailand	Thailand, Mae Moh	Exposure to air pollution:Electricity power generation
Ulzinger et al. (2005)	Assessing health impacts of the Chad–Cameroon petroleum development and pipeline project: challenges and a way forward	Chad-Cameroon	Development project: Mining
Vu et al. (2013)	air pollutionplication of GIS and modelling in health risk assessment for urban road mobility	China, Haiphong city	Exposure to air pollution: due to transport
Wallet et al. (2016)	Health impact of Dams: lessons from a case study	Laos, Nam Theun	Development project: Dam
Wang and Mauzerall (2006)	Evaluating Impacts of Air Pollution in China on Public Health: Implications for Future Air Pollution and Energy Policies	China, Zaozhuang	Exposure to air pollution
Wang and Smith (1999)	Secondary benefits of greenhouse gas control: health impacts in China	China	Exposure to air pollution: due to energy efficiency solutions
Winkler et al. (2010)	Assessing health impacts in complex eco-epidemiological settings in the humid tropics: Advancing tools and methods	Democratic Republic of Congo	Development project: Mining
Yorifuji et al. (2015)	Health Impact Assessment of PM10 and PM2.5 in 27 Southeast and East Asian Cities	Korea, Singapore, Vietnam	Exposure to air pollution
Zhang et al. (2010)	The assessment of health damage caused by air pollution and its implication for policy making in Taiyuan, Shanxi, China	China, Taiyuan, Shanxi	Exposure to air pollution: due to energy use
Zhang et al. (2016)	Modeling energy efficiency to improve air quality and health effects of China’s cement industry	China	Construction
Zimmermann and Qaim (2004)	Projecting the Benefits of Golden Rice in the Philippines	Philippines	Nutrition
